# Supplementary material for: Spatial confidence regions for combinations of excursion sets in image analysis
Source: J R Stat Soc Series B Stat Methodol. 2023 Sep 21;86(1):177–93. doi: 10.1093/jrsssb/qkad104 (PMC10852994; doi:10.1093/jrsssb/qkad104)
Supplement: qkad104_Supplementary_Data [file qkad104_supplementary_data.zip]

Archive with 2 entries (2 files):
- Supplementary_Results.pdf
- Supplementary_Theory.pdf
